# Supplementary material for: Morphine induces changes in the gut microbiome and metabolome in a morphine dependence model
Source: Sci Rep. 2018 Feb 26;8:3596. doi: 10.1038/s41598-018-21915-8 (PMC5827657; doi:10.1038/s41598-018-21915-8)
Supplement: Supplementary file 2 — Supplementary Table S1 [file 41598_2018_21915_MOESM2_ESM.xlsx]

## Sheet: feature_statistics
Supplementary Table S1. Taxonomic significance test in the gut microbiome following morphine or placebo treatments.
Taxa features at day 3 post treatments (placebo vs. morphine) were selected by their ranked individual hypothesis test p-values and false discovery rate, q-value.
Statistical analysis were performed by using the MWAS R Package v0.9.3.
Features	pvalue	qvalue	d3ms mean	d3pl mean
k__Bacteria;p__Bacteroidetes;c__Flavobacteriia;o__Flavobacteriales;f__Flavobacteriaceae;g__Flavobacterium	0.000939106	0.0196354	0.0840282	0.0308952
k__Bacteria;p__Firmicutes;c__Bacilli;o__Lactobacillales;f__Enterococcaceae;g__Enterococcus	0.000939106	0.0196354	0.00829839	0.000883065
k__Bacteria;p__Firmicutes;c__Erysipelotrichi;o__Erysipelotrichales;f__Erysipelotrichaceae;g__	0.000939106	0.0196354	0.00719758	0.00105645
k__Bacteria;p__Fusobacteria;c__Fusobacteriia;o__Fusobacteriales;f__Fusobacteriaceae;g__Fusobacterium	0.000939106	0.0196354	0.0388992	0.00197581
k__Bacteria;p__Proteobacteria;c__Gammaproteobacteria;o__Chromatiales;f__Ectothiorhodospiraceae;g__	0.0011915	0.0196354	0	6.04839e-05
k__Bacteria;p__Acidobacteria;c__[Chloracidobacteria];o__RB41;f__Ellin6075;g__	0.00131538	0.0196354	0.00111694	0.000435484
k__Bacteria;p__Firmicutes;c__Erysipelotrichi;o__Erysipelotrichales;f__Erysipelotrichaceae;g__Coprobacillus	0.00135938	0.0196354	0.00575806	0.000379032
k__Bacteria;p__Proteobacteria;c__Betaproteobacteria;o__Burkholderiales;f__Alcaligenaceae;g__Sutterella	0.00135938	0.0196354	0.00187097	0.000471774
k__Bacteria;p__Bacteroidetes;c__Bacteroidia;o__Bacteroidales;f__;g__	0.0016163	0.0206914	0.000685484	0.00156048
k__Bacteria;p__WS3;c__PRR-12;o__Sediment-1;f__CV106;g__	0.00175081	0.0206914	2.41935e-05	0.000391129
k__Bacteria;p__Bacteroidetes;c__Flavobacteriia;o__Flavobacteriales;f__;g__	0.00195267	0.0211539	7.66129e-05	1.20968e-05
k__Bacteria;p__Firmicutes;c__Erysipelotrichi;o__Erysipelotrichales;f__Erysipelotrichaceae;g__Clostridium	0.00269507	0.0269507	4.43548e-05	8.06452e-06
k__Archaea;p__Euryarchaeota;c__Methanomicrobia;o__Methanocellales;f__Methanocellaceae;g__Methanocella	0.00316276	0.0293685	0.000568548	0.000233871
k__Bacteria;p__Bacteroidetes;c__Bacteroidia;o__Bacteroidales;f__Porphyromonadaceae;g__Parabacteroides	0.00382391	0.0314928	0.00155645	0.00025
k__Bacteria;p__Bacteroidetes;c__Bacteroidia;o__Bacteroidales;f__Rikenellaceae;g__	0.00387604	0.0314928	0.0584073	0.035375
k__Bacteria;p__Tenericutes;c__Mollicutes;o__Anaeroplasmatales;f__Anaeroplasmataceae;g__Anaeroplasma	0.00608797	0.0440132	1.20968e-05	0.00177419
k__Bacteria;p__Proteobacteria;c__Gammaproteobacteria;o__Vibrionales;f__Vibrionaceae;g__Vibrio	0.00609413	0.0440132	0.000717742	0.000262097
k__Bacteria;p__Firmicutes;c__Clostridia;o__Clostridiales;f__Clostridiaceae;g__Clostridium	0.00822135	0.0508333	1.6129e-05	0.000197581
k__Bacteria;p__Proteobacteria;c__Alphaproteobacteria;o__Rhizobiales;f__Rhizobiaceae;g__Rhizobium	0.00831156	0.0508333	0.000346774	0.000177419
k__Bacteria;p__Firmicutes;c__Bacilli;o__Bacillales;f__Bacillaceae;g__Bacillus	0.00840799	0.0508333	0.000508065	0.000185484
k__Bacteria;p__Proteobacteria;c__Deltaproteobacteria;o__Desulfovibrionales;f__Desulfovibrionaceae;g__Desulfovibrio	0.00860255	0.0508333	0.000802419	0.00437903
k__Bacteria;p__Bacteroidetes;c__Bacteroidia;o__Bacteroidales;f__BA008;g__	0.00916618	0.0518088	0.000165323	6.85484e-05
k__Bacteria;p__Bacteroidetes;c__Bacteroidia;o__Bacteroidales;f__[Odoribacteraceae];g__Odoribacter	0.0100817	0.0546092	0.00652419	0.0136573
k__Bacteria;p__Acidobacteria;c__Solibacteres;o__Solibacterales;f__PAUC26f;g__	0.0118211	0.0609085	2.41935e-05	0
k__Bacteria;p__Actinobacteria;c__Rubrobacteria;o__Rubrobacterales;f__Rubrobacteraceae;g__Rubrobacter	0.0134888	0.0609085	0.00016129	8.87097e-05
k__Bacteria;p__Actinobacteria;c__Coriobacteriia;o__Coriobacteriales;f__Coriobacteriaceae;g__Adlercreutzia	0.0135873	0.0609085	0.00350403	0.00709274
k__Bacteria;p__Firmicutes;c__Clostridia;o__Clostridiales;f__;g__	0.0135873	0.0609085	0.114988	0.256754
k__Bacteria;p__Firmicutes;c__Clostridia;o__Clostridiales;f__Lachnospiraceae;g__	0.0135873	0.0609085	0.00877823	0.0290605
k__Bacteria;p__Firmicutes;c__Clostridia;o__Clostridiales;f__Christensenellaceae;g__	0.015975	0.0692252	0.000157258	4.03226e-05
k__Archaea;p__[Parvarchaeota];c__[Parvarchaea];o__YLA114;f__;g__	0.0180441	0.0756688	0.00214113	0.00371371
k__Bacteria;p__Bacteroidetes;c__[Saprospirae];o__[Saprospirales];f__Saprospiraceae;g__	0.0207209	0.0841786	2.41935e-05	0.00021371
k__Bacteria;p__Firmicutes;c__Clostridia;o__Clostridiales;f__Veillonellaceae;g__Megasphaera	0.0223132	0.0879004	0.000294355	0.000145161
k__Bacteria;p__Verrucomicrobia;c__Verrucomicrobiae;o__Verrucomicrobiales;f__Verrucomicrobiaceae;g__Akkermansia	0.0239487	0.0915685	0.00685484	0.0145121
k__Bacteria;p__Actinobacteria;c__Actinobacteria;o__Actinomycetales;f__Thermomonosporaceae;g__Actinomadura	0.0264738	0.0962004	7.66129e-05	2.41935e-05
k__Bacteria;p__Firmicutes;c__Clostridia;o__Clostridiales;f__Lachnospiraceae;g__Anaerostipes	0.0273095	0.0962004	0.00744758	0.00483468
k__Bacteria;p__Chloroflexi;c__SAR202;o__;f__;g__	0.0273801	0.0962004	8.06452e-06	0.000104839
k__Bacteria;p__Bacteroidetes;c__Bacteroidia;o__Bacteroidales;f__Porphyromonadaceae;g__Porphyromonas	0.0292451	0.0974838	4.43548e-05	1.20968e-05
k__Bacteria;p__Bacteroidetes;c__Cytophagia;o__Cytophagales;f__Cytophagaceae;g__Hymenobacter	0.0292451	0.0974838	1.20968e-05	4.43548e-05
k__Bacteria;p__TM7;c__TM7-1;o__;f__;g__	0.0320351	0.102967	0	2.41935e-05
k__Bacteria;p__Firmicutes;c__Clostridia;o__Clostridiales;f__Clostridiaceae;g__SMB53	0.0324742	0.102967	0.000201613	0
k__Bacteria;p__Bacteroidetes;c__Cytophagia;o__Cytophagales;f__Cytophagaceae;g__Adhaeribacter	0.0409462	0.126738	2.82258e-05	0.000104839
k__Bacteria;p__Firmicutes;c__Clostridia;o__Clostridiales;f__SBYG_4172;g__	0.0420401	0.127098	0.000141129	6.04839e-05
k__Bacteria;p__Firmicutes;c__Clostridia;o__Clostridiales;f__Eubacteriaceae;g__Anaerofustis	0.0477463	0.141069	0.000116935	4.83871e-05
k__Bacteria;p__Firmicutes;c__Bacilli;o__Lactobacillales;f__Streptococcaceae;g__Streptococcus	0.0501366	0.144839	0.000608871	0.000205645
k__Bacteria;p__Firmicutes;c__Clostridia;o__Clostridiales;f__Lachnospiraceae;g__Coprococcus	0.0660819	0.18278	0.00297177	0.00131452
k__Bacteria;p__Firmicutes;c__Clostridia;o__Clostridiales;f__Ruminococcaceae;g__	0.0660819	0.18278	0.0157339	0.0105766
k__Bacteria;p__Actinobacteria;c__Actinobacteria;o__Actinomycetales;f__Micrococcaceae;g__	0.0693234	0.187751	1.20968e-05	4.03226e-05
k__Bacteria;p__Bacteroidetes;c__Flavobacteriia;o__Flavobacteriales;f__Cryomorphaceae;g__	0.0710152	0.188408	0.000169355	8.06452e-05
k__Bacteria;p__Armatimonadetes;c__0319-6E2;o__;f__;g__	0.0738447	0.19112	7.25806e-05	3.22581e-05
k__Bacteria;p__Firmicutes;c__Bacilli;o__Bacillales;f__Staphylococcaceae;g__Salinicoccus	0.0764479	0.19112	0.000120968	0
k__Bacteria;p__Proteobacteria;c__Deltaproteobacteria;o__Desulfovibrionales;f__Desulfovibrionaceae;g__	0.0764479	0.19112	0	3.62903e-05
k__Bacteria;p__Bacteroidetes;c__Flavobacteriia;o__Flavobacteriales;f__Flavobacteriaceae;g__Psychroflexus	0.0806313	0.197775	0.000358871	0.000221774
k__Bacteria;p__Tenericutes;c__Mollicutes;o__RF39;f__;g__	0.0831229	0.200111	0.00100403	0.00186694
k__Bacteria;p__Firmicutes;c__Bacilli;o__Turicibacterales;f__Turicibacteraceae;g__Turicibacter	0.0904107	0.213698	8.06452e-05	8.06452e-06
k__Archaea;p__Euryarchaeota;c__Methanomicrobia;o__Methanosarcinales;f__ANME-2c;g__	0.12637	0.291166	4.83871e-05	1.20968e-05
k__Archaea;p__Euryarchaeota;c__Methanomicrobia;o__Methanosarcinales;f__Methanosarcinaceae;g__Methanolobus	0.127665	0.291166	5.64516e-05	1.6129e-05
k__Archaea;p__Euryarchaeota;c__Methanococci;o__Methanococcales;f__Methanocaldococcaceae;g__Methanocaldococcus	0.135593	0.303915	0.000137097	4.43548e-05
k__Archaea;p__Euryarchaeota;c__Methanobacteria;o__Methanobacteriales;f__;g__	0.140017	0.308511	0.000173387	0.000278226
k__Bacteria;p__Bacteroidetes;c__Sphingobacteriia;o__Sphingobacteriales;f__Sphingobacteriaceae;g__	0.142647	0.309068	9.67742e-05	4.03226e-05
k__Bacteria;p__Firmicutes;c__Clostridia;o__Clostridiales;f__Clostridiaceae;g__Caminicella	0.145106	0.309242	3.62903e-05	1.20968e-05
k__Bacteria;p__Bacteroidetes;c__Bacteroidia;o__Bacteroidales;f__Bacteroidaceae;g__Bacteroides	0.156254	0.327629	0.126093	0.0421855
k__Bacteria;p__Actinobacteria;c__Actinobacteria;o__Actinomycetales;f__Corynebacteriaceae;g__Corynebacterium	0.169952	0.331604	0	8.06452e-06
k__Bacteria;p__Bacteroidetes;c__Cytophagia;o__Cytophagales;f__Cytophagaceae;g__Flexibacter	0.169952	0.331604	0	8.06452e-06
k__Bacteria;p__Bacteroidetes;c__Cytophagia;o__Cytophagales;f__Cytophagaceae;g__Rhodocytophaga	0.169952	0.331604	0	8.06452e-06
k__Bacteria;p__Proteobacteria;c__Gammaproteobacteria;o__Pseudomonadales;f__Pseudomonadaceae;g__Pseudomonas	0.169952	0.331604	8.06452e-06	0
k__Bacteria;p__Firmicutes;c__Clostridia;o__Clostridiales;f__Ruminococcaceae;g__Anaerotruncus	0.170904	0.331604	2.01613e-05	0
k__Bacteria;p__Firmicutes;c__Bacilli;o__Lactobacillales;f__Lactobacillaceae;g__Lactobacillus	0.189263	0.356582	0.0937944	0.129238
k__Bacteria;p__Proteobacteria;c__Betaproteobacteria;o__Burkholderiales;f__;g__	0.189263	0.356582	0.00737903	0.0108629
k__Bacteria;p__Bacteroidetes;c__Flavobacteriia;o__Flavobacteriales;f__Flavobacteriaceae;g__	0.215925	0.401003	2.82258e-05	1.20968e-05
k__Bacteria;p__Firmicutes;c__Clostridia;o__Clostridiales;f__Veillonellaceae;g__Sporomusa	0.223018	0.408343	0.000270161	0.000149194
k__Bacteria;p__WPS-2;c__;o__;f__;g__	0.246315	0.441017	2.82258e-05	7.66129e-05
k__Bacteria;p__Bacteroidetes;c__[Saprospirae];o__[Saprospirales];f__Chitinophagaceae;g__	0.247648	0.441017	0.000475806	0.000358871
k__Bacteria;p__Bacteroidetes;c__Bacteroidia;o__Bacteroidales;f__p-2534-18B5;g__	0.259736	0.456294	9.67742e-05	0.000181452
k__Bacteria;p__Cyanobacteria;c__Chloroplast;o__Streptophyta;f__;g__	0.268286	0.465029	5.64516e-05	3.62903e-05
k__Bacteria;p__Firmicutes;c__Clostridia;o__Clostridiales;f__Clostridiaceae;g__	0.292554	0.490944	0.000362903	0.00112903
k__Bacteria;p__Proteobacteria;c__Gammaproteobacteria;o__Alteromonadales;f__Alteromonadaceae;g__	0.292554	0.490944	0.000584677	0.000407258
k__Bacteria;p__Acidobacteria;c__iii1-8;o__DS-18;f__;g__	0.294566	0.490944	1.20968e-05	4.03226e-06
k__Bacteria;p__[Caldithrix];c__KSB1;o__MSB-5B5;f__;g__	0.309417	0.509167	2.01613e-05	8.06452e-05
k__Bacteria;p__Elusimicrobia;c__Elusimicrobia;o__IIb;f__;g__	0.315912	0.513358	4.43548e-05	2.82258e-05
k__Bacteria;p__Bacteroidetes;c__Cytophagia;o__Cytophagales;f__Cytophagaceae;g__Leadbetterella	0.361218	0.557355	5.64516e-05	8.87097e-05
k__Bacteria;p__Proteobacteria;c__Alphaproteobacteria;o__Rhizobiales;f__Bradyrhizobiaceae;g__Bradyrhizobium	0.361956	0.557355	0.000100806	6.04839e-05
k__Bacteria;p__Firmicutes;c__Clostridia;o__Clostridiales;f__Veillonellaceae;g__Dialister	0.372029	0.557355	0.00118952	0.000826613
k__Bacteria;p__Bacteroidetes;c__Bacteroidia;o__Bacteroidales;f__BS11;g__	0.381574	0.557355	4.03226e-06	0
k__Bacteria;p__Bacteroidetes;c__Bacteroidia;o__Bacteroidales;f__Porphyromonadaceae;g__Paludibacter	0.381574	0.557355	0	1.6129e-05
k__Bacteria;p__Firmicutes;c__Bacilli;o__Bacillales;f__Paenibacillaceae;g__Brevibacillus	0.381574	0.557355	4.03226e-06	0
k__Bacteria;p__Proteobacteria;c__Gammaproteobacteria;o__Enterobacteriales;f__Enterobacteriaceae;g__	0.381574	0.557355	4.03226e-06	0
k__Bacteria;p__Proteobacteria;c__Gammaproteobacteria;o__Enterobacteriales;f__Enterobacteriaceae;g__Erwinia	0.381574	0.557355	0	8.06452e-06
k__Bacteria;p__Proteobacteria;c__Gammaproteobacteria;o__Pasteurellales;f__Pasteurellaceae;g__Haemophilus	0.381574	0.557355	0	4.03226e-06
k__Bacteria;p__Firmicutes;c__Clostridia;o__Clostridiales;f__Peptostreptococcaceae;g__	0.398726	0.575937	0.000846774	0.000241935
k__Bacteria;p__Verrucomicrobia;c__[Pedosphaerae];o__[Pedosphaerales];f__;g__	0.405381	0.579115	1.20968e-05	8.06452e-06
k__Bacteria;p__Firmicutes;c__Clostridia;o__Clostridiales;f__Clostridiaceae;g__Candidatus Arthromitus	0.423999	0.599129	0.000116935	0.000282258
k__Bacteria;p__Bacteroidetes;c__Bacteroidia;o__Bacteroidales;f__Rikenellaceae;g__AF12	0.430558	0.600213	0.00308468	0.00351613
k__Archaea;p__Euryarchaeota;c__Thermoplasmata;o__E2;f__[Methanomassiliicoccaceae];g__	0.441361	0.600213	4.43548e-05	5.64516e-05
k__Bacteria;p__Deferribacteres;c__Deferribacteres;o__Deferribacterales;f__Deferribacteraceae;g__Mucispirillum	0.443102	0.600213	1.20968e-05	7.66129e-05
k__Bacteria;p__Proteobacteria;c__Deltaproteobacteria;o__Myxococcales;f__;g__	0.443235	0.600213	2.41935e-05	1.20968e-05
k__Bacteria;p__Acidobacteria;c__Acidobacteria-6;o__iii1-15;f__;g__	0.487453	0.64151	8.06452e-06	4.83871e-05
k__Bacteria;p__Actinobacteria;c__Coriobacteriia;o__Coriobacteriales;f__Coriobacteriaceae;g__	0.490662	0.64151	0.000209677	0.000149194
k__Bacteria;p__Firmicutes;c__Clostridia;o__Clostridiales;f__Dehalobacteriaceae;g__Dehalobacterium	0.494519	0.64151	0.00125806	0.00112903
k__Bacteria;p__Bacteroidetes;c__Bacteroidia;o__Bacteroidales;f__Marinilabiaceae;g__	0.494837	0.64151	0.000826613	0.000737903
k__Bacteria;p__Firmicutes;c__Clostridia;o__Clostridiales;f__Veillonellaceae;g__BSV43	0.498404	0.64151	1.20968e-05	1.6129e-05
k__Bacteria;p__Actinobacteria;c__Acidimicrobiia;o__Acidimicrobiales;f__EB1017;g__	0.524311	0.665258	9.67742e-05	0.000125
k__Bacteria;p__Firmicutes;c__Clostridia;o__Clostridiales;f__[Mogibacteriaceae];g__	0.527089	0.665258	0.000774194	0.000677419
k__Bacteria;p__Proteobacteria;c__Gammaproteobacteria;o__Thiotrichales;f__;g__	0.549389	0.686737	9.27419e-05	6.85484e-05
k__Bacteria;p__FBP;c__;o__;f__;g__	0.561276	0.691114	8.06452e-06	1.6129e-05
k__Bacteria;p__Firmicutes;c__Clostridia;o__Clostridiales;f__Ruminococcaceae;g__Oscillospira	0.563524	0.691114	0.024625	0.019125
k__Archaea;p__Crenarchaeota;c__MBGB;o__;f__;g__	0.587369	0.700532	4.03226e-06	8.06452e-06
k__Bacteria;p__Actinobacteria;c__Actinobacteria;o__Actinomycetales;f__Microbacteriaceae;g__Mycetocola	0.587369	0.700532	4.03226e-06	8.06452e-06
k__Bacteria;p__Chloroflexi;c__Chloroflexi;o__[Roseiflexales];f__;g__	0.587369	0.700532	4.03226e-06	8.06452e-06
k__Bacteria;p__Proteobacteria;c__Gammaproteobacteria;o__Oceanospirillales;f__Hahellaceae;g__Hahella	0.599907	0.708981	2.82258e-05	2.01613e-05
k__Bacteria;p__Bacteroidetes;c__Flavobacteriia;o__Flavobacteriales;f__Flavobacteriaceae;g__Aquimarina	0.636254	0.745163	0.00139516	0.00132258
k__Bacteria;p__Bacteroidetes;c__Bacteroidia;o__Bacteroidales;f__Marinilabiaceae;g__Ruminofilibacter	0.700116	0.812634	1.6129e-05	1.20968e-05
k__Bacteria;p__Firmicutes;c__Clostridia;o__Clostridiales;f__Ruminococcaceae;g__Ruminococcus	0.713191	0.820486	0.0109073	0.00671774
k__Bacteria;p__Proteobacteria;c__Alphaproteobacteria;o__Rhizobiales;f__Rhizobiaceae;g__Agrobacterium	0.723428	0.824962	1.6129e-05	2.01613e-05
k__Bacteria;p__Proteobacteria;c__Deltaproteobacteria;o__Desulfovibrionales;f__Desulfovibrionaceae;g__Bilophila	0.789542	0.884726	0.000141129	0.000153226
k__Bacteria;p__Firmicutes;c__Clostridia;o__Clostridiales;f__Lachnospiraceae;g__[Ruminococcus]	0.792896	0.884726	0.00400806	0.00312097
k__Bacteria;p__Proteobacteria;c__Gammaproteobacteria;o__Oceanospirillales;f__Halomonadaceae;g__Halomonas	0.796253	0.884726	2.01613e-05	1.20968e-05
k__Bacteria;p__TM7;c__TM7-3;o__I025;f__Rs-045;g__	0.85566	0.942676	1.6129e-05	2.41935e-05
k__Bacteria;p__Bacteroidetes;c__Bacteroidia;o__Bacteroidales;f__S24-7;g__	0.874826	0.955692	0.326097	0.346278
k__Bacteria;p__Bacteroidetes;c__Bacteroidia;o__Bacteroidales;f__Prevotellaceae;g__Prevotella	0.915042	0.983987	0.000262097	0.000241935
k__Bacteria;p__Firmicutes;c__Clostridia;o__Clostridiales;f__Peptococcaceae;g__	0.915865	0.983987	0.000189516	0.000217742
k__Bacteria;p__Planctomycetes;c__Phycisphaerae;o__Phycisphaerales;f__Phycisphaeraceae;g__	0.944721	1	8.06452e-06	2.82258e-05
k__Bacteria;p__Planctomycetes;c__vadinHA49;o__DH61;f__;g__	0.956215	1	0.000237903	8.87097e-05
k__Bacteria;p__AC1;c__;o__;f__;g__	1	1	0.000866935	0.00304435
k__Bacteria;p__Bacteroidetes;c__Bacteroidia;o__Bacteroidales;f__Rikenellaceae;g__Blvii28	1	1	4.03226e-06	4.03226e-06
k__Bacteria;p__Cyanobacteria;c__Chloroplast;o__Rhodophyta;f__;g__	1	1	8.06452e-06	4.03226e-06
k__Bacteria;p__Firmicutes;c__Clostridia;o__Clostridiales;f__Lachnospiraceae;g__Dorea	1	1	0.000181452	0.000177419
k__Bacteria;p__Planctomycetes;c__Phycisphaerae;o__WD2101;f__;g__	1	1	8.06452e-06	8.06452e-06
k__Bacteria;p__Proteobacteria;c__Gammaproteobacteria;o__Aeromonadales;f__Succinivibrionaceae;g__	1	1	2.01613e-05	2.01613e-05
k__Bacteria;p__Verrucomicrobia;c__Verruco-5;o__WCHB1-41;f__WCHB1-25;g__	1	1	8.06452e-06	8.06452e-06
